# Supplementary material for: The relationship between sarcopenia and breast cancer: mechanistic pathways and clinical relevance
Source: Front Cell Dev Biol. 2026 Jul 9;14:1731822. doi: 10.3389/fcell.2026.1731822 (PMC13391567; doi:10.3389/fcell.2026.1731822)
Supplement: Supplementary file 1 [file Table1.xlsx]

## Sheet: Supplemental Table S1
Supplemental Table S1: Association between sarcopenia and systemic treatment-related toxicities in breast cancer.
Country	First Author	Year	Sample Size	Diagnostic Criteria	Conclusion	reference
United States	Shlomit S. Shachar	2017	151	SMI and SMD were treated as continuous variables. Combined SMG = SMI × SMD (continuous metric).	Low SMI/SMD/SMG was significantly associated with grade 3–4 toxicities and hospitalization.	{Shachar, 2017 #42}
United States	Shlomit Strulov Shachar	2017	40	SMI ≤ 41 cm²/m²; SMG = SMI × SMD.	Patients with sarcopenia had significantly higher rates of grade 3-4 toxicity, hospitalization, dose reduction, or treatment delay.	{Shachar, 2017 #53}
United States	Giovanna F. P. Aleixo	2020	338	Three low SMD criteria were simultaneously evaluated: (1) BMI < 25 kg/m² and SMD < 41 HU, or BMI ≥ 25 kg/m² and SMD < 33 HU; (2) SMD < 37.8 HU; (3) SMD < 32.5 HU.	Low SMD was significantly associated with adverse outcomes such as hospitalization and dose modification/interruption.	{Aleixo, 2020 #43}
Israel	Eliya Shachar	2024	38	SMI < 38 cm²/m²; SMG = SMI × SMD; SMD, SMG, and VAT area were treated as continuous variables in statistical analysis.	Low SMG was associated with an increased risk of grade ≥2 toxicity; low SMD and high VAT were associated with treatment-related hyperglycemia, rash, and hospitalization.	{Shachar, 2024 #62}
United States	Anurag Saraf	2024	305	SMI < 20.4 cm²/m².	Sarcopenia was significantly associated with early discontinuation of endocrine therapy due to toxicity.	{Saraf, 2024 #58}
United States	Wael Toama	2022	474	PMI = cross-sectional area on chest CT / height², treated as a continuous variable.	Higher PMI was associated with a reduced risk of major adverse cardiac events.	{Toama, 2022 #48}
United States	Patricia Sheean	2021	152	SMI ≤ 41 cm²/m² (Martin cut-off); intramuscular fat defined by HU threshold.	Treatment toxicity was not associated with changes in body composition.	{Sheean, 2021 #66}
Netherlands	Kathelijn Sophie Versteeg	2018	103	Male: BMI < 25 kg/m² and SMI < 43 cm²/m², or BMI ≥ 25 kg/m² and SMI < 53 cm²/m²; Female: SMI < 41 cm²/m².	No significant relationship was found between sarcopenia and chemotherapy toxicity.	{Versteeg, 2018 #52}
France	Lidia Delrieu	2021	49	SMI < 40 cm²/m².	Sarcopenia at any timepoint during the study period was associated with grade ≥2 treatment-related toxicity.	{Delrieu, 2021 #56}
Japan	Ayako Ueno	2020	82	SMI < 40 cm²/m².	Sarcopenia significantly increased the risk of ≥ grade 3 laboratory adverse events.	{Ueno, 2020 #44}
Canada	Carla M. M. Prado	2009	55	SMI < 38.5 cm²/m².	Sarcopenia was a significant predictor of drug-related toxicity in metastatic breast cancer patients treated with capecitabine.	{Prado, 2009 #55}
South Korea	Hogyeong Kang	2024	85	Study-defined SMI cut-off via ROC curve: SMI < 48.6 cm²/m² indicated low SMI.	Low SMI was significantly associated with grade 4 neutropenia.	{Kang, 2024 #67}
Multiple countries (systematic review/meta-analysis)	Lori Lewis	2024	11 studies	Diagnostic criteria varied across studies.	All studies suggested an association between body composition and chemotherapy toxicity, but high heterogeneity existed in the diagnostic criteria for sarcopenia.	{Lewis, 2025 #60}
Turkey	Vahit Can Cavdar	2025	111	Male: SMI < 44.98 cm²/m²; Female: SMI < 36.05 cm²/m².	No significant differences were observed in treatment dose reduction or hematological toxicity between the normal muscle mass group and the sarcopenia group.	{Cavdar, 2025 #65}
United States	Gabriel Francisco Pereira Aleixo	2022	482	Body composition assessed via BIS; Sarcopenia diagnosed as SMI ≤ 6.75 kg/m².	Sarcopenia was significantly associated with an increased incidence of endocrine-related adverse reactions and premature treatment termination.	{Aleixo, 2022 #59}
Turkey	Kadriye Bir Yücel	2024	52	SMI < 40 cm²/m².	No significant association was found between sarcopenia and grade 3–4 hematological toxicity.	{Yücel, 2024 #63}
France	Elise Deluche	2022	139	EWGSOP criteria.	No association between sarcopenia and treatment toxicity was observed.	{Deluche, 2022 #57}
Multiple countries (systematic review/meta-analysis)	Gabriel Francisco Pereira Aleixo	2019	7 studies	SMI/SMD cut-off definitions varied across studies.	Sarcopenia was associated with increased grade 3–5 chemotherapy toxicities.	{Aleixo, 2019 #51}
United States	Gabriel F.P. Aleixo	2023	323	BIS: SMI ≤ 6.75 kg/m²; CT: SMI ≤ 40 cm²/m².	Sarcopenia diagnosed by BIS was significantly associated with higher chemotherapy toxicity, dose reductions or delays, and hospitalization.	{Aleixo, 2023 #68}
South Korea	Min Kyeong Jang	2023	298	SMI < 38.5 cm²/m².	The sarcopenia group had a higher risk of chemotherapy-induced anemia.	{Jang, 2023 #45}
Multiple countries (systematic review/meta-analysis)	Min Kyeong Jang	2024	17 studies	SMI < 38.5–41 cm²/m²; thresholds were heterogeneous across studies.	Low muscle mass was associated with chemotherapy toxicity (dose reduction, delay, discontinuation).	{Jang, 2024 #69}
Multiple countries (systematic review/meta-analysis)	Michela Roberto	2024	16 studies	SMI or LMI; thresholds varied between studies (SMI ≤ 41/40/38.5 cm²/m²; LMI < 5.45 kg/m²).	Sarcopenia significantly increased the risk of grade 3–4 treatment-related toxicity.	{Roberto, 2024 #50}
United States	Daniel L Hertz	2022	39	T11 vertebral level SMA treated as a continuous variable.	Sarcopenia was associated with higher paclitaxel exposure, potentially increasing the risk of peripheral neuropathy.	{Hertz, 2022 #47}
Abbreviation: BIS, bioimpedance spectroscopy; BMI, body mass index; CT, computed tomography; EWGSOP, European Working Group on Sarcopenia in Older People; HU, Hounsfield unit; LMI, lean mass index; PMI, pectoralis muscle index; ROC, receiver operating characteristic; SMA, skeletal muscle area; SMD, skeletal muscle density; SMG, skeletal muscle gauge; SMI, skeletal muscle index; VAT, visceral adip…

## Sheet: Supplemental Table S2
Supplemental Table S2: Association between sarcopenia and prognosis in breast cancer.
Country	First Author	Year	Sample Size	Diagnostic Criteria	Conclusion	reference
Italy	Endi Kripa	2022	92	SMI < 40 cm²/m²; VAT, SAT, and BMI were also measured.	Higher SMI, higher VAT, and obesity predicted better response to CDK4/6 inhibitors.	{Kripa, 2022 #92}
China	Jiamin Guo	2024	121	SMI < 39 cm²/m²	Sarcopenia was associated with poorer Miller-Payne grade / lower pCR rate; combination with MRI radiomics improved predictive performance.	{Guo, 2024 #87}
Turkey	Mustafa Karaca	2024	226	PMA< 415.4 mm²	Sarcopenia prevalence significantly increased after NAC, but was not independently associated with pCR or survival; non-sarcopenic patients were more likely to achieve pCR.	{Karaca, 2024 #88}
Brazil	Rayne de Almeida Marques Bernabé	2022	62	EWGSOP2 criteria	Low muscle strength was independently associated with FRAX.	{de Almeida Marques Bernabé, 2022 #94}
Turkey	Muhammet Cemal Kızılarıslanoğlu	2023	102	CT-measured PMI; frailty assessed using FRAIL scale	Low PMI was significantly associated with frailty status.	{Kızılarslanoğlu, 2023 #95}
Spain	Janet Rodríguez-Torres	2019	74	Calf circumference < 31 cm AND handgrip strength < 20 kg for females, < 30 kg for males	Patients with malignant pleural effusion and sarcopenia exhibited more severe symptoms, poorer quality of life, and worse functional status during hospitalization and after discharge.	{Rodríguez-Torres, 2019 #96}
Multiple countries (umbrella review)	Xia Lin	2020	30 meta-analyses included, encompassing >18,000 patients	Criteria varied across studies	Sarcopenia was significantly associated with poor prognosis, increased complication risk, and reduced quality of life in various cancers, including breast cancer.	{Xia, 2020 #98}
South Korea	Jimi Huh	2020	577	TAMA measured by CT; optimal threshold for predicting OS: overall ≤ 83.7 cm², subgroup ≥ 50 years ≤ 77.14 cm²	Sarcopenia was independently associated with worse OS, with a more pronounced effect in patients ≥50 years.	{Huh, 2020 #76}
Netherlands	Hánah N Rier	2017	166	LMA: BMI < 25 AND HU-threshold for muscle tissue < 41 HU OR BMI ≥ 25 AND muscle tissue < 33 HU; LMM: SMI ≤ 41 cm²/m²	LMM and sarcopenic obesity showed no significant association with OS or TNT, whereas LMA was associated with lower OS and shorter TNT.	{Rier, 2017 #79}
France	Elise Deluche	2018	119	SMI < 41.0 cm²/m²; VAT, SAT, and IMAT indices were determined using median values as thresholds	Both sarcopenia and a higher IMAT index were independent adverse prognostic factors for DFS and OS.	{Deluche, 2018 #107}
United States	Hesham Mostafa Zakaria	2020	417	Psoas muscle cross-sectional area and psoas muscle/vertebral body ratio stratified by tertiles and median	The lowest tertile of psoas muscle area was significantly associated with shorter OS; psoas muscle/vertebral body ratio independently predicted OS beyond oncological factors.	{Zakaria, 2020 #108}
United States	Patricia Sheean	2021	152	SMI ≤ 41.0 cm²/m²; myosteatosis assessed: BMI < 24.9 AND muscle HU < 41 OR BMI ≥ 25.0 AND muscle HU < 33	No significant association was found between sarcopenia and 2-year survival; myosteatosis showed a significant adverse association with 2-year survival.	{Sheean, 2021 #109}
South Korea	Hyunwook Kim	2025	247	SMI < 39 cm²/m²; SMD < 28.7 HU	Low SMD was an independent predictor of shorter PFS, whereas SMI was not.	{Kim, 2025 #91}
United States	Aynur Aktas	2025	80	SMI < 40 cm²/m²; IMAT-C analyzed as binary measure	Higher IMAT-C was associated with shorter PFS.	{Aktas, 2025 #111}
Austria	Julia Furtner	2017	435	MRI-measured TMT stratified by median	In the breast cancer cohort, per 1-mm increase in baseline TMT was associated with a 19% lower mortality risk, and TMT was an independent predictor of survival.	{Furtner, 2017 #112}
China	Wen-juan Huang	2022	493	Chest CT: PMI at T4 level with optimal prognostic threshold of 19.5 cm²/m²	PMI at T4 level was an independent prognostic factor for DMFS and OS in breast cancer patients.	{Huang, 2022 #78}
Japan	Hana Yao	2022	90	Psoas/paraspinal muscle density and area measured using median as cut-off	Patients with low psoas muscle density had significantly shorter median OS than those with high density; paraspinal muscle density was not associated with OS.	{Yao, 2022 #82}
United States	Shlomit Strulov Shachar	2017	40	Sarcopenia defined as SMI ≤ 41 cm²/m²; impact of SMA, SMD, and SMG = SMI × SMD on breast cancer prognosis assessed	Low SMG was significantly associated with a higher risk of any adverse event and shorter OS.	{Shachar, 2017 #80}
United States/South Africa	Tarah J. Ballinger	2023	540	LMM: SMI < 41 cm²/m²; LMA: muscle density < 25 HU (normal BMI) OR muscle density < 33 HU (overweight/obese)	Using common cut-offs, LMM/LMA did not predict survival; using a lower SMI cut-off of 36 cm²/m², LMM was associated with worse OS and PFS.	{Ballinger, 2023 #113}
Italy	Michela Palleschi	2022	43	SMI < 40 cm²/m²; high SFI≥ 82.97 cm²/m²; high TAFTI≥ 118.82 cm²/m²	Patients with high baseline subcutaneous fat index or high total abdominal fat index had shorter PFS; the impact of sarcopenia on PFS was not significant.	{Palleschi, 2022 #114}
Belgium	Maria Alice Franzoi	2020	50	SMI < 40 cm²/m²; low muscle density: muscle density < 37.8 HU; SFI and density, VAT index and density, IMAT index and density stratified by median	Baseline sarcopenia was associated with shorter PFS; higher visceral fat index and visceral fat density were associated with longer PFS.	{Franzoi, 2020 #115}
United States	Egidio Del Fabbro	2012	129	SMI < 38.5 cm²/m²; BMI was also assessed	Overweight patients with sarcopenia had lower pCR rates and shorter PFS; in the normal BMI subgroup, sarcopenic patients had higher pCR rates.	{Del Fabbro, 2012 #90}
China	Xin Hua	2020	301	SMI < 12.5 cm²/m²; NLR, MLR, PLR determined	Patients with high SMI had shorter OS than those with low SMI; the combination of high SMI and high NLR independently predicted RFS and OS.	{Hua, 2020 #84}
Taiwan, China	Chih-Hsiung Su	2023	20416	Clinically diagnosed based on registry data	Pre-existing sarcopenia before cancer diagnosis was significantly associated with worse overall survival.	{Su, 2023 #100}
China	Ru Tang	2022	97	Optimal thresholds determined by AUC: SMI 44.91 cm²/m², SII: 610.79 × 10⁹/L	Both high SMI and high SII were associated with worse OS; patients with both high SMI and high SII had the poorest overall survival, indicating an interaction between SMI and inflammatory status affecting prognosis.	{Tang, 2022 #77}
South Korea	Hogyeong Kang	2024	85	Optimal mortality prediction threshold: SMI < 48.6 cm²/m²	Lower muscle mass at diagnosis was associated with higher mortality; all muscle-related indices showed declining trends during follow-up, but body composition changes were not significantly associated with outcomes.	{Kang, 2024 #103}
Multiple countries (systematic review/meta-analysis)	Huijun Deng	2024	13 studies	Criteria varied across studies	Sarcopenia had no significant impact on OS or recurrence risk.	{Deng, 2024 #72}
Turkey	Vahit Can Cavdar	2025	111	Male: SMI < 44.98 cm²/m²; Female: SMI < 36.05 cm²/m²	Sarcopenia was significantly associated with lower OS and PFS compared to non-sarcopenic patients.	{Cavdar, 2025 #65}
China	Huayan Gu	2025	130	SMI < 28.01 cm²/m² at T12 level	In TNBC patients, sarcopenia was significantly associated with OS and DFS and was an independent prognostic factor.	{Gu, 2025 #116}
United States	Bette J. Caan	2018	3241	CT-L3 SMI defined sarcopenia (SMI < 40 cm²/m² as threshold);TAT quantified	The presence of sarcopenia in combination with high TAT was associated with significantly increased overall mortality, whereas BMI alone showed no significant association.	{Caan, 2018 #73}
South Korea	Eun Jin Song	2018	1460	CT-assessed muscle and fat volume analyzed as continuous and dichotomous variables using median as grouping threshold	Muscle volume was a significant prognostic factor for OS regardless of BMI; BMI and fat mass were not associated with prognosis.	{Song, 2018 #74}
China	Xinyi Liu	2022	2948	BIA-derived ASMI < 5.7 kg/m² defined sarcopenia; VFA ≥ 100 cm² defined visceral obesity	Sarcopenic patients had significantly lower OS than non-sarcopenic patients. Sarcopenic patients with visceral obesity had significantly shorter DFS.	{Liu, 2022 #75}
South Korea	J-H Sim	2024	157	Female: SMI < 28.7 cm²/m²; Male: SMI < 39.8 cm²/m²	Sarcopenia was associated with increased mortality in breast cancer patients with brain metastases treated with GKRS.	{Sim, 2024 #81}
South Korea	Hye-Na Song	2022	293	PMA < 19.25 cm²; LMR determined	Low PMA and low LMR were independent adverse prognostic factors for DFS in non-metastatic breast cancer patients.	{Song, 2022 #85}
Multiple countries (systematic review/meta-analysis)	Xiao-Ming Zhang	2020	6 studies	Criteria varied across studies: SMI < 40 or 41 cm²/m², skeletal muscle volume below median, ALM < 5.45 kg/m²	Sarcopenia was associated with increased overall mortality risk (HR=1.71), with higher risk in patients ≥55 years; the association between sarcopenia and mortality risk was not significant in metastatic breast cancer.	{Zhang, 2020 #70}
Multiple countries (systematic review/meta-analysis)	YanYan Dai	2024	19 studies	Threshold heterogeneity across studies, predominantly L3 SMI thresholds	Sarcopenia was associated with higher mortality risk in both metastatic and non-metastatic breast cancer patients; the risk impact became more significant with longer follow-up time.	{Dai, 2024 #71}
Multiple countries (systematic review/meta-analysis)	Min Kyeong Jang	2025	14 studies	SMI thresholds varied across studies (< 38–41 cm²/m²)	Sarcopenia had no statistically significant impact on PFS or OS in metastatic breast cancer.	{Jang, 2025 #117}
Multiple countries (systematic review/meta-analysis)	Min Kyeong Jang	2024	17 studies	SMI thresholds varied across studies (< 38.5–41 cm²/m²)	Low muscle mass was generally associated with poor survival, although in some studies this association was non-significant or reversed in direction.	{Jang, 2024 #118}
France	Géraldine M Camilleri	2024	111	SMI < 39 cm²/m²	Sarcopenia prevalence increased significantly from diagnosis to the initiation of third-line therapy. Malnutrition was significantly associated with poorer OS, whereas sarcopenia was not associated with prognosis.	{Camilleri, 2024 #104}
Turkey	Kadriye Bir Yücel	2024	123	SMI < 40 cm²/m²; VAT, SAT, IMAT, and TAT indices determined with optimal thresholds based on cohort distribution	Low baseline SMI and low baseline VAT index were significantly associated with poorer PFS. Low SMI was an independent factor associated with poor PFS.	{Yücel, 2024 #120}
United States	Adriana Villaseñor	2012	471	Mean appendicular lean mass index < 5.45 kg/m²	Sarcopenia was independently associated with overall mortality. Women with sarcopenia had an increased risk of breast cancer-specific mortality, although this association was not statistically significant.	{Villaseñor, 2012 #106}
France	Claudia Martinez-Tapia	2023	781	EWGSOP2 criteria	Sarcopenia and severe sarcopenia were associated with 6-month mortality in metastatic patients.	{Martinez-Tapia, 2023 #99}
Abbreviation: ALM, appendicular lean mass; AND, Academy of Nutrition and Dietetics; ASMI, appendicular skeletal muscle mass index; AUC, area under the curve; BIA, bioelectrical impedance analysis; BMI, body mass index; CT, computed tomography; DFS, disease-free survival; DMFS, distant metastasis-free survival; EWGSOP, European Working Group on Sarcopenia in Older People; FRAIL, Fatigue, Resistanc…

## Sheet: Supplemental Table S3
Supplemental Table S3. Comparison of sarcopenia diagnostic criteria and body composition metrics used in breast cancer-related studies
Diagnostic criterion/metric	Definition/measurement method	Common cut-off values in Caucasian or Western cohorts	Common cut-off values in Asian cohorts	Applicable population	Prospective validation status for prognostic relevance	Relevant studies
CT-derived L3 skeletal muscle index (SMI/LMM)	Skeletal muscle cross-sectional area is measured on abdominal CT at the third lumbar vertebra (L3) level and normalized by height squared, expressed as cm²/m².	Commonly used female cut-offs include SMI <38.5, <39, <40, or ≤41 cm²/m². Commonly used male cut-offs include SMI <55 cm²/m² or BMI-stratified thresholds.	Commonly used female cut-offs include SMI <38.5, <39, or <40 cm²/m². Some Asian studies used cohort-derived ROC/AUC thresholds.	Commonly used in breast cancer patients with available abdominal or thoracoabdominal CT images. It has been applied in studies of prevalence, treatment toxicity, therapeutic response, and survival outcomes.	Evidence available: L3-SMI <38.5 cm²/m² was associated with shorter TTP in patients with metastatic breast cancer (Prado et al., 2009). SMI <36 cm²/m² was associated with worse OS/PFS (Ballinger et al., 2023).	(Prado et al., 2009); (Ballinger et al., 2023); (Caan et al., 2018); (Jang et al., 2024); (Camilleri et al., 2024); (Kripa et al., 2022); (Franzoi et al., 2020); (Deluche et al., 2018); (Cavdar et al., 2025); (Kang et al., 2024); (Tang et al., 2022)
CT-derived L3 skeletal muscle density (SMD/LMA)	Skeletal muscle radiodensity is assessed on CT using Hounsfield units (HU), reflecting muscle fat infiltration and muscle quality.	Common BMI-stratified thresholds are SMD <41 HU for BMI <25 kg/m² and SMD <33 HU for BMI ≥25 kg/m². A few studies used SMD <37.8 HU or <32.5 HU.	Thresholds are not standardized. Studies often used median values, ROC-derived cut-offs, or other cohort-derived distribution thresholds.	Commonly used in breast cancer patients with available abdominal or thoracoabdominal CT images. It has been applied in studies of prevalence, treatment toxicity, therapeutic response, and survival outcomes.	Insufficient evidence: commonly used LMA thresholds did not consistently predict survival (Ballinger et al., 2023).	(Ballinger et al., 2023); (Aleixo et al., 2020); (Rier et al., 2017); (Sheean et al., 2021); (Kim et al., 2025); (Franzoi et al., 2020); (Yao et al., 2022)
Skeletal muscle gauge (SMG)	SMG is calculated as SMI × SMD and is used to integrate both muscle quantity and muscle quality.	Most studies analyzed SMG as a continuous variable. No unified cut-off has been established.	No validated Asian cut-off has been established.	Mainly used in patients with metastatic breast cancer receiving chemotherapy or targeted therapy, and also for treatment toxicity risk assessment.	No prospective evidence.	(Shachar et al., 2017a); (Shachar et al., 2017b); (Shachar et al., 2024)
EWGSOP/EWGSOP2 clinical diagnostic criteria	European Working Group on Sarcopenia in Older People criteria. These criteria include low muscle strength, low muscle quantity/quality, and low physical performance.	Common thresholds include handgrip strength <27 kg in men and <16 kg in women; ASM <20 kg in men and <15 kg in women; ASMI <7.0 kg/m² in men and <5.5 kg/m² in women; five-times chair stand test >15 s; and gait speed usually ≤0.8 m/s.	Refer to AWGS 2019/AWGS 2025.	More suitable for older breast cancer patients and for rehabilitation or nutritional assessment. These criteria allow simultaneous assessment of muscle strength, muscle mass, and physical performance.	Insufficient evidence: evidence from breast cancer-specific cohorts is limited. A pan-cancer geriatric cohort showed that EWGSOP2-defined sarcopenia was associated with 6-month mortality in patients with metastatic cancer (Martinez-Tapia et al., 2023).	(Morlino et al., 2022); (de Almeida Marques Bernabé et al., 2022); (Martinez-Tapia et al., 2023); (Deluche et al., 2022)
BIS/BIA-derived whole-body skeletal muscle index (BIS/BIA-SMI)	Bioelectrical impedance spectroscopy or bioelectrical impedance analysis is used to estimate whole-body skeletal muscle mass (SMM), which is then normalized by height squared to derive SMI.	BIS-SMI ≤6.75 kg/m² is commonly used to define sarcopenia in women. Some studies also used CT-SMI ≤40 cm²/m² as a reference.	The AWGS 2019 BIA-ASMI threshold of <5.7 kg/m² in women is commonly referenced.	Applicable to breast cancer patients without CT imaging or when a low-cost, radiation-free, and repeatable assessment method is needed.	No prospective evidence.	(Aleixo et al., 2022); (Aleixo et al., 2023a); (Aleixo et al., 2023b); (Liu et al., 2022)
Appendicular lean mass index/appendicular skeletal muscle mass index/lean mass index (ALMI/ASMI/LMI)	Appendicular lean mass or appendicular skeletal muscle mass is measured by DXA or BIA and normalized by height squared, expressed as kg/m².	A commonly used female threshold is ALMI/LMI <5.45 kg/m². EWGSOP2 defines low ASMI in women as <5.5 kg/m².	According to AWGS 2019, low ASMI in women is defined as DXA-ASMI <5.4 kg/m² or BIA-ASMI <5.7 kg/m².	Applicable to survivor cohorts, rehabilitation and nutrition studies, and patients without CT imaging.	Evidence available: a cohort study suggested that sarcopenia defined by ALMI <5.45 kg/m² was associated with increased overall mortality among breast cancer survivors (Villaseñor et al., 2012).	(Villaseñor et al., 2012); (Liu et al., 2022); (Santos et al., 2024)
Psoas muscle index/psoas muscle area/psoas muscle density (psoas PMI/PMA/PMD)	The psoas muscle cross-sectional area, psoas muscle area normalized by height squared, or psoas muscle-to-vertebral body area ratio is measured on CT. Some studies also measured psoas muscle density.	No unified threshold has been established. Studies often used median values, tertiles, or the lowest percentile group.	PMI <6.36 cm²/m² in men and <3.92 cm²/m² in women has been used. Other Asian studies often used median values or cohort-derived thresholds.	Applicable to patients with available abdominal or pelvic CT images.	No prospective evidence.	(Yabe et al., 2021); (Yao et al., 2022); (Zakaria et al., 2020)
Pectoralis muscle area/pectoralis muscle index (PMA/PMI)	The pectoralis muscle cross-sectional area is measured on chest CT, or normalized by height squared to derive the pectoralis muscle index.	No unified threshold has been established. PMA/PMI was often analyzed as a continuous variable or using previously validated thresholds.	No unified threshold has been established. Study-specific thresholds were derived using ROC curve analysis or the 25th percentile.	Applicable to breast cancer patients with routine chest CT, radiotherapy planning CT, or preoperative imaging.	No prospective evidence.	(Toama et al., 2022); (Huang et al., 2022); (Song et al., 2022); (Karaca et al., 2024); (Kızılarslanoğlu et al., 2023)
Total abdominal muscle area (TAMA)	Total abdominal muscle area is measured on CT at the L3 level.	None.	No unified threshold has been established. ROC curve analysis and the maximum Youden index were used to determine OS-predictive thresholds.	Applicable to breast cancer patients with available abdominal CT images. It may serve as a surrogate indicator of total abdominal muscle reserve.	No prospective evidence.	(Huh et al., 2020)
Non-L3-level SMI or SMA	Skeletal muscle area or skeletal muscle index is measured at non-L3 levels and used as a surrogate for L3-SMI.	T10-SMI <20.4 cm²/m² has been used. No unified threshold has been established for other levels, which were often analyzed as continuous variables.	T12-SMI <28.01 cm²/m² has been used. No unified threshold has been established for other levels.	Applicable to patients with available chest CT but without abdominal CT.	No prospective evidence.	(Saraf et al., 2024); (Hertz et al., 2022); (Gu et al., 2025)
Intermuscular adipose tissue area index/corrected intramuscular adipose tissue content (IMAT/IMAT-C)	Imaging-based methods are used to quantify intermuscular adipose tissue or intramuscular fat infiltration, reflecting reduced muscle quality.	No unified threshold has been established. Median values, binary categorization, or cohort-derived distribution thresholds were used.	None.	Applicable to studies focusing on muscle quality rather than muscle quantity alone.	No prospective evidence.	(Deluche et al., 2018); (Aktas et al., 2025)
Temporal muscle thickness (TMT)	Temporal muscle thickness is measured on brain MRI as a surrogate marker of whole-body muscle mass.	No threshold has been established. TMT was analyzed as a continuous variable.	None.	Applicable to breast cancer patients with brain metastases and available brain MRI.	No prospective evidence.	(Furtner et al., 2017)
Calf circumference combined with handgrip strength	Calf circumference is used to reflect peripheral muscle mass, and handgrip strength is used to reflect muscle strength.	Calf circumference <31 cm combined with handgrip strength <20 kg in women or <30 kg in men.	None.	Applicable to patients without available CT, DXA, or BIA assessment.	No prospective evidence.	(Rodríguez-Torres et al., 2019)
SMI/TATI ratio	The ratio of SMI to total adipose tissue index (TATI), reflecting skeletal muscle mass relative to adipose tissue.	No threshold has been established. The ratio was analyzed as a continuous variable.	None.	Used for risk assessment of postoperative complications after breast reconstruction.	No prospective evidence.	(Nakamura et al., 2020)
Clinically or registry-defined sarcopenia	Sarcopenia is identified using medical registry data, diagnostic codes, or previous clinical diagnostic records.	None.	None.	Applicable to large-scale, real-world, or medical database studies.	Not applicable.	(Su et al., 2023)
Abbreviations: ALMI, appendicular lean mass index; ASMI, appendicular skeletal muscle mass index; ASM, appendicular skeletal muscle mass; AUC, area under the curve; AWGS, Asian Working Group for Sarcopenia; BIA, bioelectrical impedance analysis; BIS, bioelectrical impedance spectroscopy; BMI, body mass index; CT, computed tomography; DXA, dual-energy X-ray absorptiometry; EWGSOP, European Working…
